# Supplementary material for: Foliar P Application Cannot Fully Restore Photosynthetic Capacity, P Nutrient Status, and Growth of P Deficient Maize (Zea mays L.)
Source: Plants (Basel). 2022 Nov 5;11(21):2986. doi: 10.3390/plants11212986 (PMC9654361; doi:10.3390/plants11212986)
Supplement: Supplementary file 1 [file plants-11-02986-s001.zip]

Archive with 1 entries (1 files):
- plants-1996053-Supplemental Material.pdf
